# Supplementary material for: Synthesis, Structure and Iodine Adsorption Properties of a Ni Cluster-Based Supramolecular Framework
Source: Molecules. 2025 Feb 21;30(5):989. doi: 10.3390/molecules30050989 (PMC11901886; doi:10.3390/molecules30050989)
Supplement: Supplementary file 1 [file molecules-30-00989-s001.zip]

Archive with 1 entries (1 files):
- molecules-3422259-supplementary.pdf
